# Supplementary material for: Investigation of PtSGT1 and PtSGT4 Function in Cellulose Biosynthesis in Populus tomentosa Using CRISPR/Cas9 Technology
Source: Int J Mol Sci. 2021 Dec 7;22(24):13200. doi: 10.3390/ijms222413200 (PMC8704405; doi:10.3390/ijms222413200)
Supplement: Supplementary file 1 [file ijms-22-13200-s001.zip]

Archive with 2 entries (2 files):
- PtSGT family members A 2021-11-29(1).xlsx
- tables.pdf
