# Supplementary material for: Investigation of PtSGT1 and PtSGT4 Function in Cellulose Biosynthesis in Populus tomentosa Using CRISPR/Cas9 Technology
Source: Int J Mol Sci. 2021 Dec 7;22(24):13200. doi: 10.3390/ijms222413200 (PMC8704405; doi:10.3390/ijms222413200)
Supplement: Supplementary file 1 [file ijms-22-13200-s001.zip › PtSGT family members A 2021-11-29(1).xlsx]

## Sheet: Sheet1
>Potom02G0155000.1 gene_id "Potom02G0155000"; frame "0"; source "Chr02"; exon "[(17852610, 17852872), (17853214, 17853378), (17853876, 17854065), (17854456, 17854568), (17854754, 17854925), (17855023, 17855087), (17855712, 17855770), (17855864, 17856042), (17856781, 17856912), (17857791, 17857894), (17858531, 17858608), (17858894, 17858942), (17859188, 17859338), (17860230, 17860428)]"; strand "+…																																																PtSGT3
ATGGGTAGCAATGCATTTGATCATCCATTAAAAAATTCAGAAGAGGAAGGACTTGAAAGCAACTATAAGCTGAAAAGGAGTATTGATCAGATCAGTGGTGGTGATGAATCGATAACAGTTGATTATGCGTCCTCAGAGGAACAGTCTGAAGCGGGTCCTCTTCAGGAAGCAGAGAAGCAGAAGACAAAGTCAGGGAAGCAGTCATCAACTCTAGAGATTTTCAAATCAAAAGAATTGAATTTCTCTCCTTCACCTCGAAAAGCATCTGATCTTGAAGGCATGAATCGCAGCATCACCACACCTGTTGAAACTCGTAGACACCCGCTGTTCAATGATGATGATAATATTACATTCCATAGATCCATGACGGAGAACAGGGCTTTAAGGCATGAGCTAAGG…
>Potom02G0019500.1 gene_id "Potom02G0019500"; frame "0"; source "Chr02"; exon "[(2083000, 2083168), (2083746, 2083896), (2083980, 2084028), (2084241, 2084318), (2084462, 2084565), (2085273, 2085404), (2086313, 2086331), (2087127, 2087317), (2087420, 2087478), (2087645, 2087709), (2089264, 2089435), (2090104, 2090216), (2090670, 2090913), (2091208, 2091363), (2091480, 2091654), (2096013, 2096449)]…																																																	PtSGT2
ATGGAGAAGTCAGATAATGTTTGTGTCAGATTTACTGGCAAAAATTATGCTGCCTGGACATTCCAGTTAGAGATTTTTCTTAAGGGAAAGGAGTTATGGGGCCATATAGATGGCAGTGACAAAGACATGGTTGCTGAAGGATCTGTGGTTGCTAAGGCAGCATGGGCTGCCAAAGATGCACAAATAATGTCCTGGATTCTCAGTTCTATGGAGCCACATCTGATCCTTTCTTTGCGTCCTTATAGATCTGCAAAGGCTATGTGGGATCATCTCACTCAAGTTTATAACCAAGACAACAATGCTAGGCGTTTTCAGCTTGAGTTGGCTATTGCCAACTATACCCAAGGAGATCTTTCTATTCAAGATTACTATTGTGGTTTTCTGGCTTTATGGAGTGAT…
>Potom03G0014100.1 gene_id "Potom03G0014100"; frame "0"; source "Chr03"; exon "[(2244463, 2244544), (2244657, 2244729), (2245155, 2245281), (2245649, 2245720), (2247319, 2247401), (2247551, 2247722), (2247801, 2247857), (2249132, 2249167), (2250165, 2250382), (2250656, 2250873)]"; strand "+"; transcript_len "1128";
ATGGGACCTGAGACAGAGAACAGGAAGCCAACTGCTGTGTTCATGGCTTTTGGTACGAAGGGCGATATTTACCCTATCTCTGCCATTGCCGCTGCTTTTGCTAGTAATCAGAAACAATACCGTGTGGTTCTAGTAACACATTCAGCACATCAGAACTTAAGCTCTCACTTGGAAGAAAGACATGTTACGTTTTTAGGAATCAATTCACTGCCTGTTCTTTCTGTTTGCGACAATTATGGTTGGTCAGGTTCTAATATCAATTGTTATGCTATCTTTGCAGAAGGGTGGAGCCTTGCAGAACTTTTTCATATCCGTTGTGTGGTAGCTGCTCCATATGTTGTTCCATACAGTGCACCTTCCTCATTTGAGAGTCACTTTAGAAGAGAGCATCCTCTTTTA…
>Potom04G0056400.1 gene_id "Potom04G0056400"; frame "0"; source "Chr04"; exon "[(5739114, 5739222), (5739321, 5739426), (5739504, 5739587), (5740173, 5740315), (5740547, 5740613), (5740706, 5740803), (5740994, 5741118), (5741274, 5741399), (5741817, 5741887), (5742215, 5742372)]"; strand "-"; transcript_len "1077";
ATGGCGGATCTGGAGAAGAAAGCCAAAGAAGCATTCATCGACGACCACTTCGAGTTAGCCGTCAATCTCTACACCCAAGCCATCGCTCTTAACCCCACCAATCCTGACCTCCTCGCTGACCGTGCTCAGGCCAATATAAAACTCAACAGTCTCACCGAGGCTGTTGCGGATGCAAGCAAAGCGATTGAGTTGGATCCTTCCATGGCTAAAGCTTACCTGCGGAAAGGTATTGCATGCATGAAACTTGAGGAGTATCAGACAGCTAAGGCAGCGTTGGAAGCAGGAGCATCTTTGGCAACAGAAGAATCTAGATTTGCTAACTTGATTAAAGAATGTGATGAGCGCATTGCAGAGGAAACTGGTGAGACGAAAAAGCAAGCAGTGGAGGCCCCAGTAAAC…
>Potom05G0340500.1 gene_id "Potom05G0340500"; frame "0"; source "Chr05"; exon "[(36013132, 36013160), (36013318, 36013383), (36013451, 36013513), (36013596, 36013841), (36014105, 36014272), (36014757, 36014946), (36015331, 36015443), (36015723, 36015894), (36015971, 36016035), (36016665, 36016723), (36016815, 36016993), (36017768, 36017899), (36018801, 36018904), (36019540, 36019617), (36019898, …
ATGTGTTTGACGGCTATTGGAGTTCCGGTGGGAACTGTTGGTGAAGGGTTTAAGATCTGGGGGTATTTTAAGTTCGACTTGATGATTTTGGTTGCTTTTAAAGTTGGATACCCGAAACATTTGATTAAGGGTTTTGCAGTTGTGGATTGGGTCCAATTTGATCATCCATTAAAACATTCAGAAGAGGAAGGACTGGGCAGGAACTATGATCCGAATAAGAGTTTTGATCAGACCAGTGGAGGTGATGAATCAGTGACAATTGATTACGTGTCTTCGGAGGAACAATCTGAAGCAGGTTCTTCTCAGGAAGCAGAGAAGCAGAAGACAAAGTCAGGGAAGCAGCCATTAGCTCTAGAGATTTTCAAATCAAAAAAATTGAATTTTCCTCCACCTCGAAGA…
>Potom12G0043000.1 gene_id "Potom12G0043000"; frame "0"; source "Chr12"; exon "[(5646386, 5647817)]"; strand "+"; transcript_len "1431";
ATGAGCGCTGGAGCACACGTCTTACTCTTTCCTTTTCCAGCTCTAGGCCACCTGATCCCTCTCCTAGACCTAGCCCACCATCTAGCCATCCGTGGCCTAACCATAACCATCTTGGTGACCCCAAAAAACCTACATATCTTGAACCCTCTCCTCTCCAAAAATTCAACAATCAATACCCTAGTCTTTCCTTTCCCTAATTACCCCTCAATCCCTTTTGGCATTGAAAATCTCAAGGACTTGCCTCCAAATATTCGTCCAACATCCATGATACATGCCCTTGGTGAACTCTACCAGCCTTTGCTCACTTGGTTCAGATCCCACCCATCTCCACCTGTAGCAATAATCTCTGATATGTTCTTAGGGTGGACCCACCGCCTAGCTTGTCAGCTCGGCGTTCGC…
>Potom14G0012800.1 gene_id "Potom14G0012800"; frame "0"; source "Chr14"; exon "[(4001633, 4001787), (4001970, 4002152), (4002364, 4002604), (4003051, 4003163), (4003810, 4003981), (4004727, 4004791), (4004938, 4004996), (4005102, 4005300), (4005400, 4005440), (4006851, 4006982), (4007683, 4007786), (4007925, 4008002), (4008210, 4008258), (4008346, 4008496), (4009125, 4009299)]"; strand "+"; trans…																																															PtSGT1
ATGGCGGAGTCGCAGCAACGGAGTTCGTCTTCTTCGAGTTCCGGCGAAATCTCGGTAAGAATCGAAGGGGAAATCAGCATTGGTGTTGAAACCAGCGGTGATGGTAATGAATTGGAGAGAAGAGATGCAGTTGATGTTGCTTCAGTTAGTAACGGAATCAGCGGCGGCGGGACATCAAACACTTCAAGGGTTGAAAAGCCTGGTGTCAACGAATCAGAATCAACTCCGAGTCGGCTTAAGTTAGAAAGATCCAAAACTGAGGGGCAAAGACATCAAAATATACTTGCTGAAGAGGCTGCAAAAATTTACGATGACAAGCTTCCTGATCAGGAGAAGCGTATATTGTTGAACAGAATGGCAACTGTCAAAGATAATGGAACTGTAGAAGTTGTGGTTCCA…
>Potom17G0003500.1 gene_id "Potom17G0003500"; frame "0"; source "Chr17"; exon "[(373604, 373712), (373821, 373926), (374023, 374106), (374217, 374325), (374546, 374751), (374919, 374985), (375080, 375177), (375437, 375564), (375713, 375838), (377135, 377205), (377491, 377648)]"; strand "-"; transcript_len "1251";
ATGGCGGATCTGGAGAAGAAAGCGAAAGAAGCATTCATCGATGACCACTTCGGGCTAGCCGTAGATCTCTACACGCAAGCCATCGCGCTTAACCCTACCAATCCTGACCTCTTCGCCGACCGCGCGCAAGCCAATATCAAACTCAATAATTTCACCGAGGCTGTTGCGGATGCTAGCAGAGCAATTGCGTTGGATGCTTCCTTGGCTAAAGCTTACTTGCGGAAAGGTATTGCATGTATGAAACTTGAGGAATATGAGACTGCTAAGGCAGCATTGGAAGCAGGCGCGTCTTTGGCACCGGGAGAGTCTAGATTCACTAACTTGATCAAAGAATGTGATGAGTGCATTGCAGAGGAAACTGGTGAGTCGAAAAATCATGCAGCAGATGCCCTAGTTAAC…
